# Supplementary material for: In Vitro Evaluation and Mitigation of Niclosamide’s Liabilities as a COVID-19 Treatment
Source: Vaccines (Basel). 2022 Aug 9;10(8):1284. doi: 10.3390/vaccines10081284 (PMC9412300; doi:10.3390/vaccines10081284)
Supplement: Supplementary file 1 [file vaccines-10-01284-s001.zip]

Archive with 1 entries (1 files):
- vaccines-1827606-SI.pdf
